# Supplementary material for: Replacement of Chalcone-Ethers with Chalcone-Thioethers as Potent and Highly Selective Monoamine Oxidase-B Inhibitors and Their Protein-Ligand Interactions
Source: Pharmaceuticals (Basel). 2021 Nov 11;14(11):1148. doi: 10.3390/ph14111148 (PMC8623647; doi:10.3390/ph14111148)
Supplement: Supplementary file 1 [file pharmaceuticals-14-01148-s001.zip]

Archive with 1 entries (1 files):
- pharmaceuticals-1446374-supplementary.pdf
